# Supplementary material for: Effects of glycyrrhizin on healing and prevention of recurrent aphthous stomatitis in hamster models
Source: PLoS One. 2026 Jan 16;21(1):e0338806. doi: 10.1371/journal.pone.0338806 (PMC12810797; doi:10.1371/journal.pone.0338806)
Supplement: S1 Table — Body weight of each hamster at baseline in all experimental groups. The individual data shown in the gray-shaded area were previously published (Shiba et al., 2024; https://doi.org/10.1371/journal.pone.0313747), and do not impact the present findings. (XLSX) [file pone.0338806.s001.xlsx]

## Sheet: Animal weight
			Weight (g)				Weight (g)				Weight (g)
	Evaluation of the healing-promoting effect of GL in a stomatitis-healing model	ST/PS	93.2		Establishment of a novel stomatitis-initiation model	0 h	92.1		Evaluation of the effects of GL using the stomatitis-initiation model	STI/PS	86.2
			93.6				91.5				82.5
			92.2				89				104.2
			89.1				89.9				81
			95.4				85.2				96.5
			90			3 h	85.6				90.8
			76.4				92.6				96.1
		ST/GL 0.0065%	92.1				93.4			STI/GL 0.0065%	94.8
			95.5				80.2				97.1
			84.4				94				87.8
			83			10 h	87.5				85.7
			101.2				91.6				98.8
			101.1				97.3				84.5
			89.3				96.1				93
		ST/GL 0.033%	86.2				93			STI/GL 0.033%	93.5
			100.5			24 h	84.7				83.8
			89.3				90.1				95.5
			101.1				88.2				90.9
			95				92				93.7
			103.3				89				101.8
			93.9			27 h	90.2				88
		ST/GL 0.33%	83				92.2			STI/GL 0.33%	84.4
			93.5				86.8				81.8
			95.5				94.1				95.5
			97.3				94.3				101.9
			97.2			34 h	92.4				93.4
			94.4				100.8				85.1
			100.3				97.2				97
		Healthy	84.6				79.6			Healthy	96.5
			81.6				84.9				93.9
			97.4			48 h	89.3				100.7
			96				100.2				99.5
			97				101.4				101.3
			95.3				88.3				94.4
			81				87.6
	The individual data shown in the gray-shaded area were previously published (Shiba et al., 2024; DOI: 10.1371/journal.pone.0313747), and do not impact the present findings.
					0
					#DIV/0!
					#DIV/0!
