# Supplementary material for: Effects of glycyrrhizin on healing and prevention of recurrent aphthous stomatitis in hamster models
Source: PLoS One. 2026 Jan 16;21(1):e0338806. doi: 10.1371/journal.pone.0338806 (PMC12810797; doi:10.1371/journal.pone.0338806)
Supplement: S1 Data — All statistical analysis results are provided in this file, including statistical significance, effect sizes, and confidence intervals for all comparisons conducted in the study. (XLSX) [file pone.0338806.s002.xlsx]

## Sheet: Healing model
Statistical analysis results
Stomatitis-healing model
Vessels
Compact letter display
ST/PS	A
ST/GL 0.0065%	B
Healthy	B
Tukey's multiple comparisons test	Mean diff.	95.00% CI of diff.	Adjusted P Value
Healthy vs. ST/PS	-20.29	-28.29 to -12.28	<0.0001
Healthy vs. ST/GL 0.0065%	-6.429	-14.43 to 1.572	0.1289
ST/PS vs. ST/GL 0.0065%	13.86	5.856 to 21.86	0.0009
Lymphocytes
Compact letter display
ST/PS	A
ST/GL 0.0065%	B
Healthy	C
Tukey's multiple comparisons test	Mean diff.	95.00% CI of diff.	Adjusted P Value
Healthy vs. ST/PS	-4.571	-6.186 to -2.956	3e-06
Healthy vs. ST/GL 0.0065%	-2.129	-3.744 to -0.5135	0.009217
ST/PS vs. ST/GL 0.0065%	2.443	0.8278 to 4.058	0.003127
Neutrophils
Compact letter display
ST/PS	A
Healthy	A
ST/GL 0.0065%	A
Tukey's multiple comparisons test	Mean diff.	95.00% CI of diff.	Adjusted P Value
Healthy vs. ST/PS	-2.343	-5.876 to 1.190	0.235157
Healthy vs. ST/GL 0.0065%	0.6571	-2.876 to 4.190	0.88398
ST/PS vs. ST/GL 0.0065%	3	-0.5331 to 6.533	0.10442
Plasma cells
Compact letter display
ST/PS	A
ST/GL 0.0065%	A
Healthy	B
Tukey's multiple comparisons test	Mean diff.	95.00% CI of diff.	Adjusted P Value
Healthy vs. ST/PS	-3.329	-5.064 to -1.593	0.000327
Healthy vs. ST/GL 0.0065%	-2.957	-4.693 to -1.222	0.001073
ST/PS vs. ST/GL 0.0065%	0.3714	-1.364 to 2.107	0.849681
Cure rate on day4
Compact letter display
ST/GL 0.0065%	A
ST/PS	A
ST/GL 0.033%	A
ST/GL 0.33%	A
Tukey's multiple comparisons test	Mean diff.	95.00% CI of diff.	Adjusted P Value
ST/PS vs. ST/GL 0.0065%	-15.23	-60.29 to 29.83	0.787906
ST/PS vs. ST/GL 0.033%	13.85	-31.21 to 58.91	0.831079
ST/PS vs. ST/GL 0.33%	18.51	-26.55 to 63.58	0.67299
ST/GL 0.0065% vs. ST/GL 0.033%	29.08	-15.98 to 74.14	0.306926
ST/GL 0.0065% vs. ST/GL 0.33%	33.74	-11.32 to 78.81	0.192928
ST/GL 0.033% vs. ST/GL 0.33%	4.664	-40.40 to 49.73	0.991669
Cure rate on day7
Compact letter display
ST/GL 0.0065%	A
ST/GL 0.033%	A B
ST/GL 0.33%	A B
ST/PS	B
Tukey's multiple comparisons test	Mean diff.	95.00% CI of diff.	Adjusted P Value
ST/PS vs. ST/GL 0.0065%	-28.16	-51.83 to -4.480	0.015583
ST/PS vs. ST/GL 0.033%	-16.98	-40.66 to 6.697	0.223914
ST/PS vs. ST/GL 0.33%	-11.49	-35.16 to 12.19	0.54863
ST/GL 0.0065% vs. ST/GL 0.033%	11.18	-12.50 to 34.85	0.570447
ST/GL 0.0065% vs. ST/GL 0.33%	16.67	-7.006 to 40.35	0.23765
ST/GL 0.033% vs. ST/GL 0.33%	5.494	-18.18 to 29.17	0.917932
Weight gain rate on day 4
Compact letter display
Healthy	A
ST/GL 0.033%	A B
ST/GL 0.0065%	A B
ST/GL 0.33%	A B
ST/PS	B
Tukey's multiple comparisons test	Mean diff.	95.00% CI of diff.	Adjusted P Value
Healthy vs. ST/PS	5.167	0.01172 to 10.32	0.049263
Healthy vs. ST/GL 0.0065%	1.907	-3.248 to 7.063	0.81873
Healthy vs. ST/GL 0.033%	1.561	-3.594 to 6.717	0.902552
Healthy vs. ST/GL 0.33%	3.961	-1.194 to 9.117	0.196868
ST/PS vs. ST/GL 0.0065%	-3.26	-8.415 to 1.895	0.373649
ST/PS vs. ST/GL 0.033%	-3.606	-8.761 to 1.550	0.27732
ST/PS vs. ST/GL 0.33%	-1.206	-6.361 to 3.950	0.959615
ST/GL 0.0065% vs. ST/GL 0.033%	-0.3457	-5.501 to 4.810	0.999661
ST/GL 0.0065% vs. ST/GL 0.33%	2.054	-3.101 to 7.210	0.77572
ST/GL 0.033% vs. ST/GL 0.33%	2.4	-2.755 to 7.555	0.662849
Weight gain rate on day 7
Compact letter display
Healthy	A
ST/GL 0.0065%	A B
ST/GL 0.033%	A B
ST/PS	B
ST/GL 0.33%	B
Tukey's multiple comparisons test	Mean diff.	95.00% CI of diff.	Adjusted P Value
Healthy vs. ST/PS	8.924	1.761 to 16.09	0.008932
Healthy vs. ST/GL 0.0065%	5.461	-1.702 to 12.62	0.203107
Healthy vs. ST/GL 0.033%	6.604	-0.5593 to 13.77	0.082051
Healthy vs. ST/GL 0.33%	8.959	1.795 to 16.12	0.008621
ST/PS vs. ST/GL 0.0065%	-3.463	-10.63 to 3.701	0.63106
ST/PS vs. ST/GL 0.033%	-2.32	-9.484 to 4.844	0.879187
ST/PS vs. ST/GL 0.33%	0.03429	-7.129 to 7.198	>0.999999
ST/GL 0.0065% vs. ST/GL 0.033%	1.143	-6.021 to 8.306	0.99009
ST/GL 0.0065% vs. ST/GL 0.33%	3.497	-3.666 to 10.66	0.622487
ST/GL 0.033% vs. ST/GL 0.33%	2.354	-4.809 to 9.518	0.873478

## Sheet: Initiation model (Time course)
Statistical analysis results
Stomatitis-Initiation model
Timecourse	VS Control (0h)
Tnf-a
Dunnett's multiple comparisons test	Mean diff.	95.00% CI of diff.	Adjusted P Value
0h vs. 3h	-0.8994	-2.750 to 0.9511	0.599184
0h vs. 10h	-1.101	-2.951 to 0.7497	0.40383
0h vs. 24h	-0.02458	-1.875 to 1.826	>0.999999
0h vs. 27h	-0.6482	-2.499 to 1.202	0.844615
0h vs. 34h	-1.261	-3.112 to 0.5895	0.27789
0h vs. 48h	-2.141	-3.992 to -0.2904	0.01854
Il-6
Dunnett's multiple comparisons test	Mean diff.	95.00% CI of diff.	Adjusted P Value
0h vs. 3h	-2.654	-7.126 to 1.817	0.405928
0h vs. 10h	-2.872	-7.344 to 1.599	0.330879
0h vs. 24h	-0.3663	-4.838 to 4.105	0.999892
0h vs. 27h	-1.694	-6.165 to 2.777	0.798269
0h vs. 34h	-3.673	-8.144 to 0.7987	0.138684
0h vs. 48h	-5.245	-9.716 to -0.7734	0.016682
Il-1β
Dunnett's multiple comparisons test	Mean diff.	95.00% CI of diff.	Adjusted P Value
0h vs. 3h	-45.27	-535.7 to 445.1	0.999784
0h vs. 10h	-56.6	-547.0 to 433.8	0.999233
0h vs. 24h	-4.46	-494.9 to 485.9	>0.999999
0h vs. 27h	-424.7	-915.1 to 65.69	0.108817
0h vs. 34h	-38.34	-528.7 to 452.1	0.999917
0h vs. 48h	-94.4	-584.8 to 396.0	0.988207
Cox-2
Dunnett's multiple comparisons test	Mean diff.	95.00% CI of diff.	Adjusted P Value
0h vs. 3h	-1.64	-68.72 to 65.44	>0.999999
0h vs. 10h	-6.978	-74.06 to 60.10	0.999574
0h vs. 24h	-2.364	-69.45 to 64.72	>0.999999
0h vs. 27h	-7.804	-74.89 to 59.28	0.999199
0h vs. 34h	-8.351	-75.43 to 58.73	0.998831
0h vs. 48h	-72.77	-139.9 to -5.685	0.029535
Vessels
Dunnett's multiple comparisons test	Mean diff.	95.00% CI of diff.	Adjusted P Value
0h vs. 3h	-0.8	-3.578 to 1.978	0.925691
0h vs. 10h	-0.2	-2.978 to 2.578	0.999949
0h vs. 24h	-4.2	-6.978 to -1.422	0.001586
0h vs. 27h	-8	-10.78 to -5.222	<0.000001
0h vs. 34h	-7	-9.778 to -4.222	1e-06
0h vs. 48h	-9	-11.78 to -6.222	<0.000001
Neutrophils
Dunnett's multiple comparisons test	Mean diff.	95.00% CI of diff.	Adjusted P Value
0h vs. 3h	-1.08	-3.403 to 1.243	0.639723
0h vs. 10h	-1.88	-4.203 to 0.4433	0.147929
0h vs. 24h	-4.7	-7.023 to -2.377	3.7e-05
0h vs. 27h	-5.94	-8.263 to -3.617	<0.000001
0h vs. 34h	-5.84	-8.163 to -3.517	1e-06
0h vs. 48h	-8.56	-10.88 to -6.237	<0.000001

## Sheet: Initiation model GL
Statistical analysis results
Stomatitis Initiation model
GL test
Vessels
Compact letter display
STI/PS	A
STI/GL 0.33%	A
STI/GL 0.033%	B
STI/GL 0.0065%	B
Healthy	B
Tukey's multiple comparisons test	Mean diff.	95.00% CI of diff.	Adjusted P Value
Healthy vs. STI/PS	-8	-11.48 to -4.523	2e-06
Healthy vs. STI/GL 0.0065%	-1.571	-5.048 to 1.905	0.686624
Healthy vs. STI/GL 0.033%	-2.714	-6.191 to 0.7625	0.184557
Healthy vs. STI/GL 0.33%	-7.143	-10.62 to -3.666	1.5e-05
STI/PS vs. STI/GL 0.0065%	6.429	2.952 to 9.905	7.7e-05
STI/PS vs. STI/GL 0.033%	5.286	1.809 to 8.762	0.001082
STI/PS vs. STI/GL 0.33%	0.8571	-2.620 to 4.334	0.951392
STI/GL 0.0065% vs. STI/GL 0.033%	-1.143	-4.620 to 2.334	0.873402
STI/GL 0.0065% vs. STI/GL 0.33%	-5.571	-9.048 to -2.095	0.000563
STI/GL 0.033% vs. STI/GL 0.33%	-4.429	-7.905 to -0.9518	0.007254
Neutrophils
Compact letter display
STI/GL 0.33%	A
STI/PS	A
STI/GL 0.033%	B
STI/GL 0.0065%	B
Healthy	B
Tukey's multiple comparisons test	Mean diff.	95.00% CI of diff.	Adjusted P Value
Healthy vs. STI/PS	-11.19	-15.42 to -6.946	<0.000001
Healthy vs. STI/GL 0.0065%	-1.857	-6.096 to 2.382	0.710588
Healthy vs. STI/GL 0.033%	-2.957	-7.196 to 1.282	0.279724
Healthy vs. STI/GL 0.33%	-13.93	-18.17 to -9.689	<0.000001
STI/PS vs. STI/GL 0.0065%	9.329	5.089 to 13.57	5e-06
STI/PS vs. STI/GL 0.033%	8.229	3.989 to 12.47	3.7e-05
STI/PS vs. STI/GL 0.33%	-2.743	-6.982 to 1.496	0.351136
STI/GL 0.0065% vs. STI/GL 0.033%	-1.1	-5.339 to 3.139	0.941958
STI/GL 0.0065% vs. STI/GL 0.33%	-12.07	-16.31 to -7.832	<0.000001
STI/GL 0.033% vs. STI/GL 0.33%	-10.97	-15.21 to -6.732	<0.000001
Tnf-a
Compact letter display
STI/PS	A
STI/GL 0.33%	A B
STI/GL 0.0065%	A B
STI/GL 0.033%	A B
Healthy	B
Tukey's multiple comparisons test	Mean diff.	95.00% CI of diff.	Adjusted P Value
Healthy vs. STI/PS	-3.065	-5.396 to -0.7332	0.005817
Healthy vs. STI/GL 0.0065%	-1.013	-3.345 to 1.318	0.707604
Healthy vs. STI/GL 0.033%	-0.7517	-3.083 to 1.580	0.875671
Healthy vs. STI/GL 0.33%	-1.732	-4.064 to 0.5994	0.219151
STI/PS vs. STI/GL 0.0065%	2.052	-0.2800 to 4.383	0.104074
STI/PS vs. STI/GL 0.033%	2.313	-0.01852 to 4.644	0.052585
STI/PS vs. STI/GL 0.33%	1.333	-0.9989 to 3.664	0.464401
STI/GL 0.0065% vs. STI/GL 0.033%	0.2615	-2.070 to 2.593	0.997284
STI/GL 0.0065% vs. STI/GL 0.33%	-0.7189	-3.050 to 1.613	0.892059
STI/GL 0.033% vs. STI/GL 0.33%	-0.9804	-3.312 to 1.351	0.731561
Il-6
Compact letter display
STI/PS	A
STI/GL 0.33%	A B
STI/GL 0.033%	B C
STI/GL 0.0065%	B C
Healthy	C
Tukey's multiple comparisons test	Mean diff.	95.00% CI of diff.	Adjusted P Value
Healthy vs. STI/PS	-3.448	-5.851 to -1.046	0.002415
Healthy vs. STI/GL 0.0065%	-0.6919	-3.094 to 1.711	0.913515
Healthy vs. STI/GL 0.033%	-0.7146	-3.117 to 1.688	0.903884
Healthy vs. STI/GL 0.33%	-2.519	-4.921 to -0.1164	0.036577
STI/PS vs. STI/GL 0.0065%	2.756	0.3538 to 5.159	0.018866
STI/PS vs. STI/GL 0.033%	2.734	0.3311 to 5.136	0.020124
STI/PS vs. STI/GL 0.33%	0.9293	-1.473 to 3.332	0.786148
STI/GL 0.0065% vs. STI/GL 0.033%	-0.0227	-2.425 to 2.380	>0.999999
STI/GL 0.0065% vs. STI/GL 0.33%	-1.827	-4.229 to 0.5755	0.200522
STI/GL 0.033% vs. STI/GL 0.33%	-1.804	-4.207 to 0.5982	0.210417
Cox-2
Compact letter display
STI/PS	A
STI/GL 0.33%	B
STI/GL 0.033%	B
Healthy	B
STI/GL 0.0065%	B
Tukey's multiple comparisons test	Mean diff.	95.00% CI of diff.	Adjusted P Value
Healthy vs. STI/PS	-32	-54.18 to -9.830	0.002276
Healthy vs. STI/GL 0.0065%	0.1628	-22.01 to 22.34	>0.999999
Healthy vs. STI/GL 0.033%	-2.668	-24.84 to 19.50	0.996431
Healthy vs. STI/GL 0.33%	-8.785	-30.96 to 13.39	0.771369
STI/PS vs. STI/GL 0.0065%	32.17	9.993 to 54.34	0.002156
STI/PS vs. STI/GL 0.033%	29.33	7.162 to 51.51	0.00547
STI/PS vs. STI/GL 0.33%	23.22	1.045 to 45.39	0.03689
STI/GL 0.0065% vs. STI/GL 0.033%	-2.831	-25.00 to 19.34	0.995514
STI/GL 0.0065% vs. STI/GL 0.33%	-8.948	-31.12 to 13.22	0.759561
STI/GL 0.033% vs. STI/GL 0.33%	-6.117	-28.29 to 16.06	0.925024
Edema score on day6
Compact letter display
STI/PS	A
STI/GL 0.33%	A B
STI/GL 0.033%	B
STI/GL 0.0065%	B
Tukey's multiple comparisons test	Mean diff.	95.00% CI of diff.	Adjusted P Value
STI/PS vs. STI/GL 0.0065%	1.857	0.6006 to 3.114	0.002291
STI/PS vs. STI/GL 0.033%	1.429	0.1720 to 2.685	0.021713
STI/PS vs. STI/GL 0.33%	0.7143	-0.5423 to 1.971	0.414842
STI/GL 0.0065% vs. STI/GL 0.033%	-0.4286	-1.685 to 0.8280	0.783358
STI/GL 0.0065% vs. STI/GL 0.33%	-1.143	-2.399 to 0.1137	0.083898
STI/GL 0.033% vs. STI/GL 0.33%	-0.7143	-1.971 to 0.5423	0.414842
Edema score on day7
Compact letter display
STI/PS	A
STI/GL 0.33%	A
STI/GL 0.0065%	B
STI/GL 0.033%	B
Tukey's multiple comparisons test	Mean diff.	95.00% CI of diff.	Adjusted P Value
STI/PS vs. STI/GL 0.0065%	1.714	0.5430 to 2.886	0.002526
STI/PS vs. STI/GL 0.033%	1.714	0.5430 to 2.886	0.002526
STI/PS vs. STI/GL 0.33%	0.1429	-1.028 to 1.314	0.98655
STI/GL 0.0065% vs. STI/GL 0.033%	0	-1.171 to 1.171	>0.999999
STI/GL 0.0065% vs. STI/GL 0.33%	-1.571	-2.743 to -0.4002	0.005746
STI/GL 0.033% vs. STI/GL 0.33%	-1.571	-2.743 to -0.4002	0.005746

## Sheet: PGE2
Statistical analysis results
PGE2 (ELISA)※
	Compact letter display			※Group name	LPS	GL
975ppm	A			Control	-	-
LPS	B			LPS	＋	-
0.00975ppm	B			975ppm	＋	975ppm
97.5ppm	C			97.5ppm	＋	97.5ppm
0.975ppm	C			9.75ppm	＋	9.75ppm
0.0975ppm	C D			0.975ppm	＋	0.975ppm
9.75ppm	C D			0.0975ppm	＋	0.0975ppm
Control	D			0.00975ppm	＋	0.00975ppm
Tukey's multiple comparisons test	Mean diff.	95.00% CI of diff.	Adjusted P Value
Control vs. LPS	-35.02	-49.66 to -20.38	<0.000001
Control vs. 975ppm	-173.6	-188.2 to -158.9	<0.000001
Control vs. 97.5ppm	-17.24	-31.88 to -2.604	0.012095
Control vs. 9.75ppm	-7.14	-21.78 to 7.496	0.758095
Control vs. 0.975ppm	-14.68	-29.32 to -0.04375	0.048887
Control vs. 0.0975ppm	-8.08	-22.72 to 6.556	0.632005
Control vs. 0.00975ppm	-34.04	-48.68 to -19.40	<0.000001
LPS vs. 975ppm	-138.5	-153.2 to -123.9	<0.000001
LPS vs. 97.5ppm	17.78	3.144 to 32.42	0.008861
LPS vs. 9.75ppm	27.88	13.24 to 42.52	1.7e-05
LPS vs. 0.975ppm	20.34	5.704 to 34.98	0.00192
LPS vs. 0.0975ppm	26.94	12.30 to 41.58	3.1e-05
LPS vs. 0.00975ppm	0.98	-13.66 to 15.62	0.999999
975ppm vs. 97.5ppm	156.3	141.7 to 171.0	<0.000001
975ppm vs. 9.75ppm	166.4	151.8 to 181.1	<0.000001
975ppm vs. 0.975ppm	158.9	144.2 to 173.5	<0.000001
975ppm vs. 0.0975ppm	165.5	150.8 to 180.1	<0.000001
975ppm vs. 0.00975ppm	139.5	124.9 to 154.2	<0.000001
97.5ppm vs. 9.75ppm	10.1	-4.536 to 24.74	0.358732
97.5ppm vs. 0.975ppm	2.56	-12.08 to 17.20	0.999056
97.5ppm vs. 0.0975ppm	9.16	-5.476 to 23.80	0.480512
97.5ppm vs. 0.00975ppm	-16.8	-31.44 to -2.164	0.015527
9.75ppm vs. 0.975ppm	-7.54	-22.18 to 7.096	0.706206
9.75ppm vs. 0.0975ppm	-0.94	-15.58 to 13.70	0.999999
9.75ppm vs. 0.00975ppm	-26.9	-41.54 to -12.26	3.1e-05
0.975ppm vs. 0.0975ppm	6.6	-8.036 to 21.24	0.821743
0.975ppm vs. 0.00975ppm	-19.36	-34.00 to -4.724	0.003479
0.0975ppm vs. 0.00975ppm	-25.96	-40.60 to -11.32	5.7e-05
