# Supplementary material for: Effects of glycyrrhizin on healing and prevention of recurrent aphthous stomatitis in hamster models
Source: PLoS One. 2026 Jan 16;21(1):e0338806. doi: 10.1371/journal.pone.0338806 (PMC12810797; doi:10.1371/journal.pone.0338806)
Supplement: S2 Data — This dataset summarizes the histological and histomorphometric analyses performed on the ulcerated buccal tissues. Vessel density in the region directly beneath the ulcer was quantified per unit area at 100 × magnification. For inflammatory cell analysis, after imaging at 400 × magnification, three random regions beneath the ulcer were evaluated, and the numbers of neutrophils, lymphocytes, and plasma cells per unit area were recorded. The mean value for each animal was used as the representative value. (XLSX) [file pone.0338806.s003.xlsx]

## Sheet: Stomatitis healing model
	The number of vessels (dilated vessels) within the region directly beneath the ulcer was quantified per unit area under 100× magnification by visual inspection (1). After imaging at 400× magnification, three regions directly beneath the ulcer were randomly selected, and the number of inflammatory cells (neutrophils, lymphocytes, and plasma cells) per unit area was quantified (2). The mean value o…
	Lymphocytes (2)				ave.			Vessels (1)
	Healthy	0	0	0	0			Healthy	ST/PS	ST/GL 0.0065%
		0	0	0	0			2	20	10
		0	0	0	0			3	23	8
		0	0	0	0			0	42	3
		0	0	0	0			3	12	6
		0	0	0	0			4	24	9
		0	0	0	0			1	18	11
	ST/PS	2	1	2	1.66667			1	17	12
		3	3	2	2.66667		ave.	2	22.2857	8.42857
		11	4	3	6
		0	10	6	5.33333
		4	8	3	5			Plasma cells (3)
		4	9	5	6			Healthy	ST/PS	ST/GL 0.0065%
		5	6	5	5.33333			0	1.33333	1
	ST/GL 0.0065%	2	4	1	2.33333			0	1	1.33333
		3	2	7	4			0	6.33333	3.66667
		0	2	4	2			0	3.66667	3.66667
		0	0	0	0			0	4	3
		4	2	1	2.33333			0	3.66667	4.33333
		4	1	1	2			0	3.33333	3.66667
		4	1	2	2.33333		ave.	0	3.33333	2.95238
	Plasma cells (2)				ave.			Neutrophils (3)
	Healthy	0	0	0	0			Healthy	ST/PS	ST/GL 0.0065%
		0	0	0	0			1.33333	1.33333	0
		0	0	0	0			1	12.3333	0.333333
		0	0	0	0			1.33333	1	0
		0	0	0	0			1	5.66667	0
		0	0	0	0			0.666667	0.666667	0.666667
		0	0	0	0			0	1	0
	ST/PS	1	1	2	1.33333			0.333333	0	0
		1	1	1	1		ave.	0.809524	3.14286	0.142857
		3	10	6	6.33333
		5	3	3	3.66667
		5	4	3	4			Lymphocytes (3)
		6	3	2	3.66667			Healthy	ST/PS	ST/GL 0.0065%
		3	3	4	3.33333			0	1.66667	2.33333
	ST/GL 0.0065%	1	0	2	1			0	2.66667	4
		2	2	0	1.33333			0	6	2
		7	2	2	3.66667			0	5.33333	0
		7	0	4	3.66667			0	5	2.33333
		5	3	1	3			0	6	2
		5	5	3	4.33333			0	5.33333	2.33333
		5	4	2	3.66667		ave.	0	4.57143	2.14286
	Neutrophil (2)				ave.
	Healthy	2	1	1	1.33333
		1	2	0	1
		2	1	1	1.33333
		2	1	0	1
		0	1	1	0.666667
		0	0	0	0
		1	0	0	0.333333
	ST/PS	3	1	0	1.33333
		11	10	16	12.3333
		0	1	2	1
		6	6	5	5.66667
		1	1	0	0.666667
		0	0	3	1
		0	0	0	0
	ST/GL 0.0065%	0	0	0	0
		1	0	0	0.333333
		0	0	0	0
		0	0	0	0
		0	0	2	0.666667
		0	0	0	0
		0	0	0	0

## Sheet: Initiation model (Time course)
	The number of vessels (dilated vessels) in the mucosal lesion induced by stomatitis was quantified per unit area under 100× magnification by visual inspection (1). After imaging at 400× magnification, three regions in the mucosal lesion induced by stomatitis were randomly selected, and the number of neutrophils per unit area was quantified (2). The mean value of these counts was regarded as the r…
	Neutrophils (2)				ave.			Vessels (1)
	0h	1	0	0	0.333333			0h	3h	10h	24h	27h	34h	48h
		0	0	0	0			3	1	1	5	12	7	12
		0	1	0	0.333333			0	2	1	5	9	8	9
		1	0	0	0.333333			1	3	0	5	8	5	7
		0	0	0	0			0	0	2	4	8	9	13
	3h	1	2	2	1.66667			0	2	1	6	7	10	8
		1	1	2	1.33333		ave.	0.8	1.6	1	5	8.8	7.8	9.8
		1	2	0	1
		1	1	2	1.33333
		1	1	1	1			Neutrophils (3)
	10h	1	2	1	1.33333			0h	3h	10h	24h	27h	34h	48h
		2	2	2	2			0.333333	1.66667	1.33333	4.66667	6	6.66667	8.66667
		4	3	4	3.66667			0	1.33333	2	3	5.33333	6.33333	6.66667
		1	2	1	1.33333			0.333333	1	3.66667	7.66667	6	5.66667	6.66667
		2	2	2	2			0.3	1.33333	1.33333	2.33333	5	5.66667	10.3333
	24h	4	5	5	4.66667			0	1	2	6.66667	5	5.66667	11.3333
		3	4	2	3		ave.	0.193333	1.26667	2.06667	4.86667	5.46667	6	8.73333
		10	8	5	7.66667
		2	2	3	2.33333
		5	9	6	6.66667
	27h	6	5	7	6
		5	7	4	5.33333
		6	6	6	6
		5	4	6	5
		5	5	5	5
	34h	7	7	6	6.66667
		7	6	6	6.33333
		6	6	5	5.66667
		4	7	6	5.66667
		5	6	6	5.66667
	48h	7	9	10	8.66667
		6	7	7	6.66667
		7	7	6	6.66667
		11	10	10	10.3333
		12	14	8	11.3333

## Sheet: Initiation model
	The number of vessels (dilated vessels) in the mucosal lesion induced by stomatitis was quantified per unit area under 100× magnification by visual inspection (1). After imaging at 400× magnification, three regions in the mucosal lesion induced by stomatitis were randomly selected, and the number of neutrophils per unit area was quantified (2). The mean value of these counts was regarded as the r…
	Neutrophils (2)				ave.			Vessels (1)
	Healthy	0	1	0	0.333333			Healthy	STI/PS	STI/GL 0.0065%	STI/GL 0.033%	STI/GL 0.33%
		0	0	0	0			3	6	2	0	7
		0	0	1	0.333333			0	6	3	3	5
		0	0	0	0			1	7	0	5	9
		1	0	0	0.333333			1	7	2	6	6
		0	0	0	0			0	10	5	7	9
		0	0	0	0			0	11	4	1	11
	STI/PS	11	8	9	9.33333			0	14	0	2	8
		9	12	8	9.66667		ave.	0.714286	8.71429	2.28571	3.42857	7.85714
		14	12	8	11.3333
		10	10	20	13.3333
		10	16	17	14.3333			Neutrophils (3)
		16	13	14	14.3333			Healthy	STI/PS	STI/GL 0.0065%	STI/GL 0.033%	STI/GL 0.33%
		5	7	9	7			0.333333	9.33333	0	8.33333	12.6667
	STI/GL 0.0065%	0	0	0	0			0	9.66667	0	0.333333	19.3333
		0	0	0	0			0.333333	11.3333	1	0.333333	12.6667
		0	3	0	1			0	13.3333	0	2	12.6667
		0	0	0	0			0.333333	14.3333	8.33333	3.66667	19
		6	8	11	8.33333			0	14.3333	3.33333	4.33333	10.6667
		1	4	5	3.33333			0	7	1.33333	2.66667	11.3333
		1	2	1	1.33333		ave.	0.142857	11.3333	2	3.09524	14.0476
	STI/GL 0.033%	9	6	10	8.33333
		0	0	1	0.333333
		0	0	1	0.333333
		1	1	4	2
		4	4	3	3.66667
		3	5	5	4.33333
		4	3	1	2.66667
	STI/GL 0.33%	14	13	11	12.6667
		11	22	25	19.3333
		12	11	15	12.6667
		16	14	8	12.6667
		17	21	19	19
		12	10	10	10.6667
		11	11	12	11.3333
